# Supplementary material for: TRPA1 Integrates Nociceptive and Immune Signaling in Hydra vulgaris
Source: Int J Mol Sci. 2026 May 21;27(10):4609. doi: 10.3390/ijms27104609 (PMC13207855; doi:10.3390/ijms27104609)
Supplement: Supplementary file 1 [file ijms-27-04609-s001.zip]

Archive with 1 entries (1 files):
- ijms-4310464-supplementary.pdf
